# Supplementary material for: Discovery of Novel Tofacitinib–ADTOH Molecular Hybridization Derivatives for the Treatment of Ulcerative Colitis
Source: Antioxidants (Basel). 2025 Mar 8;14(3):325. doi: 10.3390/antiox14030325 (PMC11939234; doi:10.3390/antiox14030325)
Supplement: Supplementary file 1 [file antioxidants-14-00325-s001.zip]

Archive with 1 entries (1 files):
- antioxidants-3489026-supplementary.pdf
